# Supplementary material for: How far do tadpoles travel in the rainforest? Parent-assisted dispersal in poison frogs
Source: Evol Ecol. 2019 Jul 5;33(4):613–23. doi: 10.1007/s10682-019-09994-z (PMC6647546; doi:10.1007/s10682-019-09994-z)
Supplement: Supplementary file 3 — Supplementary material 3 (CSV 3 kb) [file 10682_2019_9994_MOESM3_ESM.csv]

frog_id	species	transport_event	start	end	Nb tadpoles	Nb sites visited	Nb sites used	Dep_site	total duration (days)	total duration (min)	home-dep_site dist (m)	dist to closest dep_site (m)	estimated cumul dist (m)
At_01	Ameerega trivittata	1	16.10.14 17:00	19.10.14 17:30	25	2	2	creek pools	3.02	4350	96	25	346
At_02	Ameerega trivittata	1	17.10.14 06:25	17.10.14 12:20	20	2	2	creek pools	0.25	355	105	3	215
At_04	Ameerega trivittata	1	21.10.14 11:10	25.10.14 08:20	15	1	1	creek pool	3.88	5590	261	75	536
At_04	Ameerega trivittata	2	26.10.14 09:50	31.10.14 16:00	25	1	1	standing pool	5.26	7570	371	75	766
At_05	Ameerega trivittata	1	21.10.14 14:50	27.10.14 10:45	missing data	1	1	swampy meadow	5.83	8395	153	64	445
At_07	Ameerega trivittata	1	24.10.14 16:40	27.10.14 10:05	16	1	1	swampy meadow	2.73	3925	262	15	562
At_08	Ameerega trivittata	1	31.10.14 16:40	03.11.14 15:35	20	1	1	creek pool	2.95	4255	346	32	711
At_09	Ameerega trivittata	1	12.11.14 16:00	15.11.14 06:30	30	1	1	creek pool	2.60	3750	126	126	306
Dt16_07	Dendrobates tinctorius	1	22.02.16 11:10	22.02.16 17:10	2	1	1	tree approx. 6m	0.25	360	11	11	17
Dt16_08	Dendrobates tinctorius	1	06.02.16 12:05	06.02.16 16:19	2	1	1	treefall pool	0.18	254	65	17	111
Dt16_14	Dendrobates tinctorius	1	07.02.16 12:30	07.02.16 16:07	1	1	1	treefall pool	0.15	217	33	25	104
Dt16_14	Dendrobates tinctorius	2	09.02.16 09:12	09.02.16 19:10	1	1	1	tree (ficus) 2m	0.42	598	25	25	87
Dt16_16	Dendrobates tinctorius	1	10.03.16 09:35	10.03.16 16:31	2	2	1	tree >10m	0.29	416	50	20	111
Dt16_19	Dendrobates tinctorius	1	12.02.16 13:20	13.02.16 07:45	1	1	1	treehole/butress 1m	0.77	1105	64	64	127
Dt16_20	Dendrobates tinctorius	1	13.02.16 08:36	13.02.16 16:00	2	1	1	tree >10 m	0.31	444	41	10	171
Dt16_30	Dendrobates tinctorius	1	11.03.16 16:52	12.03.16 17:30	1	3	1	pool inside log	1.03	1478	27	17	71
Dt16_30	Dendrobates tinctorius	2	13.03.16 12:15	14.03.16 09:05	1	2	1	tree >10m	0.87	1250	25	17	61
Dt16_30	Dendrobates tinctorius	3	16.03.16 09:40	16.03.16 15:36	1	1	1	tree >10m	0.25	356	36	17	72
Dt17_04	Dendrobates tinctorius	1	09.03.17 08:46	10.03.17 18:13	1	1	1	tree >10 m	1.39	2007	17	17	136
Dt17_11	Dendrobates tinctorius	1	09.03.17 09:05	10.03.17 18:50	1	3	1	palm bract	1.41	2025	13	5	114
Dt16_08	Dendrobates tinctorius	2	11.03.17 10:43	12.03.17 10:44	1	1	1	tree 5 - 10m	1.00	1441	121	14	260
Dt17_19	Dendrobates tinctorius	1	11.03.17 15:10	12.03.17 12:52	1	2	1	tree (ficus) 6-7m	0.90	1302	55	24	182
Dt17_36	Dendrobates tinctorius	1	22.03.17 08:50	22.03.17 11:20	1	1	1	tree >10m	0.10	150	6	6	18
