# Supplementary material for: How far do tadpoles travel in the rainforest? Parent-assisted dispersal in poison frogs
Source: Evol Ecol. 2019 Jul 5;33(4):613–23. doi: 10.1007/s10682-019-09994-z (PMC6647546; doi:10.1007/s10682-019-09994-z)
Supplement: Supplementary file 4 — Supplementary material 4 (XLSX 24 kb) [file 10682_2019_9994_MOESM4_ESM.xlsx]

## Sheet: 10682_2019_9994_MOESM4_ESM_corr
frog_id	transport event	time_stamp	location	behavior	visual	x_coord	y_coord	xUTM	yUTM	pt2pt dist	cumul dist
Dt16_07	1	2016-02-17 07:55:00	in hole/palm base	sitting on clutch	-1	-52.6779	4.04593	313730	447397	0	0
Dt16_07	1	2016-02-17 11:10:00	up in trees		0	-52.6779	4.04574	313723	447376	21.9822	21.9822
Dt16_07	1	2016-02-17 13:10:00	under log	-	-1	-52.678	4.04574	313721	447376	1.40932	23.3916
Dt16_07	1	2016-02-17 14:30:00	under log	-	-1	-52.6779	4.04574	313722	447375	1.01364	24.4052
Dt16_07	1	2016-02-17 16:47:00	In log		0	-52.678	4.04574	313722	447376	0.310773	24.716
Dt16_07	1	2016-02-17 18:57:00	In log		0	-52.678	4.046	313721	447405	29.4542	54.1702
Dt16_07	2	2016-02-22 11:10:00	in palm log above clutch		-1	-52.6779	4.04593	313730	447397	0	0
Dt16_07	2	2016-02-22 12:46:00	ground	moving	-1	-52.6779	4.04601	313728	447405	8.52206	8.52206
Dt16_07	2	2016-02-22 13:00:00	on tree	climbing	-1	-52.6779	4.04603	313727	447408	2.4052	10.9273
Dt16_07	2	2016-02-22 13:25:00	on tree; ca 6m above ground	climbing	-1	-52.6779	4.04603	313727	447407	0.0353468	10.9626
Dt16_07	2	2016-02-22 17:10:00	between tree and log		-1	-52.678	4.046	313721	447405	5.74628	16.7089
Dt16_08	3	2016-02-06 12:05:00	ground	moving	-1	-52.6775	4.04635	313767	447444	0	0
Dt16_08	3	2016-02-06 12:25:00	ground	moving	-1	-52.6774	4.04639	313783	447447	16.5301	16.5301
Dt16_08	3	2016-02-06 12:35:00	ground	moving	-1	-52.6773	4.04638	313800	447446	16.0923	32.6224
Dt16_08	3	2016-02-06 12:48:00	ground	moving	-1	-52.677	4.04634	313823	447442	24.1209	56.7433
Dt16_08	3	2016-02-06 13:15:00	in pool	deposition	-1	-52.677	4.04633	313832	447440	8.77983	65.5231
Dt16_08	3	2016-02-06 13:20:00	on log	deposition	-1	-52.677	4.04633	313832	447441	0.097415	65.6205
Dt16_08	3	2016-02-06 15:22:00	branch	moving	-1	-52.6773	4.04635	313798	447443	33.5974	99.2179
Dt16_08	3	2016-02-06 16:19:00	ground	moving	-1	-52.6773	4.04625	313793	447433	12.093	111.311
Dt16_14	4	2016-02-07 12:30:00	in pool	tp deposition	-1	-52.677	4.04633	313832	447441	0	0
Dt16_14	4	2016-02-07 16:07:00	next to tree		-1	-52.677	4.04663	313833	447474	33.1007	33.1007
Dt16_14	5	2016-02-09 09:12:00	ground	moving	-1	-52.677	4.04669	313827	447481	9.16838	42.2691
Dt16_14	5	2016-02-09 10:55:00	ground	moving	-1	-52.6772	4.04686	313805	447499	28.8357	71.1048
Dt16_14	5	2016-02-09 12:45:00	ground	-	-1	-52.6772	4.04688	313807	447501	0	0
Dt16_14	5	2016-02-09 13:27:00	ground	-	-1	-52.6772	4.04688	313807	447502	0.70002	0.70002
Dt16_14	5	2016-02-09 16:45:00	in 2m height , waterhole in fig tree		-1	-52.6771	4.04645	313818	447454	49.1738	49.8738
Dt16_14	5	2016-02-09 19:10:00	next to palm roots		-1	-52.6769	4.04658	313835	447468	22.101	71.9748
Dt16_16	6	2016-03-10 09:35:00	on tree		0	-52.6782	4.04607	313698	447412	0	0
Dt16_16	6	2016-03-10 10:25:00	ground	moving	-1	-52.6784	4.04616	313674	447422	26.1607	26.1607
Dt16_16	6	2016-03-10 11:20:00	on tree	climbing	-1	-52.6784	4.04624	313669	447431	10.2359	36.3966
Dt16_16	6	2016-03-10 12:45:00	on tree		0	-52.6784	4.04624	313669	447431	0.188428	36.5851
Dt16_16	6	2016-03-10 13:00:00	ground		-1	-52.6784	4.04621	313670	447428	3.21878	39.8038
Dt16_16	6	2016-03-10 13:30:00	ground		-1	-52.6783	4.0462	313683	447427	12.7656	52.5695
Dt16_16	6	2016-03-10 13:40:00	ground	feeding	-1	-52.6783	4.04618	313687	447425	4.27257	56.842
Dt16_16	6	2016-03-10 14:00:00	on log	feeding	-1	-52.6783	4.04618	313687	447425	0.0715503	56.9136
Dt16_16	6	2016-03-10 16:31:00	under leaves		0	-52.678	4.04617	313718	447423	31.4287	88.3423
Dt16_19	7	2016-02-12 13:20:00	next to pool		-1	-52.6782	4.04576	313690	447378	0	0
Dt16_19	7	2016-02-12 15:25:00	ground	moving	-1	-52.6783	4.04565	313687	447366	12.3094	12.3094
Dt16_19	7	2016-02-12 17:58:00	ground	moving	-1	-52.6783	4.04565	313687	447366	0.803097	13.1125
Dt16_19	7	2016-02-13 07:45:00	ground	moving	-1	-52.6785	4.04528	313656	447325	50.7268	63.8393
Dt16_19	8	2016-02-21 15:45:00	in pool	deposition	-1	-52.6782	4.04576	313690	447378	0	0
Dt16_20	9	2016-02-13 08:36:00	ground	-	-1	-52.6776	4.04623	313762	447429	0	0
Dt16_20	9	2016-02-13 11:15:00	high up on tree		0	-52.6776	4.0462	313764	447427	2.83183	2.83183
Dt16_20	9	2016-02-13 12:30:00	high up in big tree		0	-52.6776	4.0462	313763	447427	0.116169	2.948
Dt16_20	9	2016-02-13 16:00:00	next to log		-1	-52.6778	4.04647	313735	447456	40.4983	43.4463
Dt16_30	10	2016-03-11 16:52:00	on tree		0	-52.6779	4.04581	313728	447383	0	0
Dt16_30	10	2016-03-11 18:11:00	ground		-1	-52.6778	4.04611	313740	447417	35.6571	35.6571
Dt16_30	10	2016-03-11 18:35:00	under leaves		-1	-52.6777	4.04612	313748	447418	8.05833	43.7154
Dt16_30	10	2016-03-12 07:48:00	ground	moving	-1	-52.6775	4.04605	313766	447410	19.8756	63.591
Dt16_30	10	2016-03-12 08:09:00	tree roots		-1	-52.6774	4.04598	313787	447402	22.1887	85.7797
Dt16_30	10	2016-03-12 09:00:00	on tree		0	-52.6774	4.04598	313787	447403	0.176011	85.9557
Dt16_30	10	2016-03-12 09:15:00	ground next to tree		-1	-52.6774	4.04598	313787	447403	0.0555897	86.0113
Dt16_30	10	2016-03-12 10:31:00	on tree 2.5m		-1	-52.6774	4.04598	313787	447403	0.124094	86.1354
Dt16_30	10	2016-03-12 11:23:00	high up on tree		0	-52.6774	4.04598	313787	447403	0.0555897	86.191
Dt16_30	10	2016-03-12 13:41:00	ground		-1	-52.6774	4.04601	313785	447406	3.86495	90.0559
Dt16_30	10	2016-03-12 14:15:00	ground		-1	-52.6774	4.04606	313783	447411	5.34914	95.4051
Dt16_30	10	2016-03-12 15:04:00	ground		0	-52.6775	4.0462	313775	447426	17.4199	112.825
Dt16_30	10	2016-03-12 15:30:00	In log		-1	-52.6775	4.0462	313774	447426	0.435863	113.261
Dt16_30	10	2016-03-12 17:30:00	ground		-1	-52.6776	4.04609	313758	447415	20.1507	133.411
Dt16_30	11	2016-03-13 12:15:00	In log		-1	-52.6775	4.04618	313773	447425	0	0
Dt16_30	11	2016-03-13 13:37:00	high in the tree		-1	-52.6775	4.04622	313771	447429	5.07936	5.07936
Dt16_30	11	2016-03-13 15:48:00	up in tree		-1	-52.6775	4.04622	313771	447429	0.0392771	5.11864
Dt16_30	11	2016-03-13 17:37:00	up in trees		0	-52.6775	4.04622	313771	447429	0.0809943	5.19963
Dt16_30	11	2016-03-13 18:20:00	ground	moving	-1	-52.6776	4.0462	313762	447427	9.47637	14.676
Dt16_30	11	2016-03-14 09:05:00	under leaves		0	-52.6777	4.04613	313748	447419	15.8404	30.5164
Dt16_30	12	2016-03-16 09:40:00	ground	moving	-1	-52.6777	4.04607	313753	447412	0	0
Dt16_30	12	2016-03-16 10:42:00	on tree; 1.5m		-1	-52.6774	4.04598	313787	447402	34.8701	34.8701
Dt16_30	12	2016-03-16 11:24:00	high up on tree		0	-52.6774	4.04598	313787	447402	0	34.8701
Dt16_30	12	2016-03-16 12:09:00	ground		-1	-52.6774	4.04602	313787	447406	3.94735	38.8174
Dt16_30	12	2016-03-16 15:36:00			0	-52.6777	4.04611	313755	447417	33.649	72.4664
Dt17_04	13	2017-03-09 17:32:00	on leaves	feeding	-1	-52.6769	4.04643	313841	447452	0	0
Dt17_04	13	2017-03-09 18:10:00	5m on tree trunk	climbing	-1	-52.6767	4.04645	313859	447454	17.3055	17.3055
Dt17_04	13	2017-03-09 19:40:00	10.5m on tree trunk	climbing	-1	-52.6767	4.04645	313859	447454	0.0305188	17.336
Dt17_04	13	2017-03-09 22:32:00	on the base of the trunk	-	-1	-52.6767	4.04645	313859	447454	0.139942	17.476
Dt17_04	13	2017-03-10 00:04:00	on leaves	moving	-1	-52.6767	4.04646	313861	447455	2.67733	20.1533
Dt17_04	13	2017-03-10 00:50:00	on leaves	moving	-1	-52.6769	4.04643	313838	447452	23.1341	43.2874
Dt17_04	13	2017-03-10 03:54:00	under log	-	-1	-52.6769	4.04639	313834	447447	5.88709	49.1745
Dt17_04	13	2017-03-10 07:18:00	on log	feeding	-1	-52.6769	4.04639	313833	447447	1.21264	50.3871
Dt17_04	13	2017-03-10 09:30:00	at the bottom of the same tree	-	-1	-52.6767	4.04645	313859	447454	26.4006	76.7877
Dt17_04	13	2017-03-10 10:06:00	3m on tree trunk	going up fast	-1	-52.6767	4.04645	313859	447454	0.0320206	76.8197
Dt17_04	13	2017-03-10 14:38:00	on leaves	-	-1	-52.6769	4.04645	313838	447454	20.4344	97.2542
Dt17_04	13	2017-03-10 17:40:00	somewhere up in the tree		-1	-52.6767	4.04645	313859	447454	20.2605	117.515
Dt17_04	13	2017-03-10 18:00:00	on leaves	felll down from the tree	-1	-52.6767	4.04645	313859	447454	0.870461	118.385
Dt17_04	13	2017-03-11 01:40:00	on leaves	-	-1	-52.6767	4.04645	313859	447454	0.757153	119.142
Dt17_04	13	2017-03-11 05:32:00	inside termite? nest	-	-1	-52.6767	4.04645	313859	447454	0.853795	119.996
Dt17_04	13	2017-03-11 12:26:00	on liana	-	-1	-52.6769	4.04644	313843	447453	16.4743	136.47
Dt17_11	15	2017-03-09 18:10:00	under root	-	-1	-52.6783	4.0457	313686	447371	0	0
Dt17_11	15	2017-03-09 18:40:00	under log	-	-1	-52.6783	4.0457	313686	447371	0.0639728	0.0639728
Dt17_11	15	2017-03-09 20:40:00	on butress	-	-1	-52.6783	4.04569	313680	447370	5.98625	6.05022
Dt17_11	15	2017-03-09 21:40:00	on butress	-	-1	-52.6783	4.04569	313680	447370	0.0119854	6.06221
Dt17_11	15	2017-03-09 23:06:00	1.5m on tree trunk	climbing	-1	-52.6783	4.04569	313680	447370	0.198698	6.26091
Dt17_11	15	2017-03-10 02:12:00	under liana	-	-1	-52.6783	4.0457	313681	447371	1.33323	7.59414
Dt17_11	15	2017-03-10 03:20:00	on butress	-	-1	-52.6783	4.04571	313681	447372	0.99383	8.58797
Dt17_11	15	2017-03-10 04:50:00	on leaves	feeding	-1	-52.6783	4.04569	313680	447370	1.93367	10.5216
Dt17_11	15	2017-03-10 06:50:00	under leaves	hiding	-1	-52.6783	4.04569	313685	447371	4.63375	15.1554
Dt17_11	15	2017-03-10 09:18:00	palm bract	deposition	-1	-52.6782	4.04576	313699	447378	16.2647	31.4201
Dt17_11	15	2017-03-10 11:58:00	in palm bract	deposition	-1	-52.6782	4.04576	313699	447378	0.0359912	31.4561
Dt17_11	15	2017-03-10 14:04:00	on leaves	-	-1	-52.6782	4.04577	313698	447379	1.83811	33.2942
Dt17_11	15	2017-03-10 17:00:00	on log	-	-1	-52.6783	4.04564	313679	447365	23.7204	57.0146
Dt17_11	15	2017-03-10 20:30:00	under leaves	escaping	-1	-52.6784	4.04565	313672	447366	7.11552	64.1301
Dt17_11	15	2017-03-10 22:18:00	on butress	feeding	-1	-52.6783	4.04564	313679	447365	7.00352	71.1337
Dt17_11	15	2017-03-10 23:58:00	on liana	moving	-1	-52.6783	4.0457	313680	447372	7.22968	78.3633
Dt17_11	15	2017-03-11 02:02:00	under log	-	-1	-52.6782	4.04573	313692	447375	11.8539	90.2172
Dt17_11	15	2017-03-11 04:30:00	under branches		0	-52.6781	4.0457	313706	447372	14.8528	105.07
Dt17_11	15	2017-03-11 13:40:00	under leaves	hiding	-1	-52.6782	4.04567	313698	447368	9.3652	114.435
Dt16_08	16	2017-03-11 21:26:00	on leaves	escaping	-1	-52.6776	4.04558	313762	447358	0	0
Dt16_08	16	2017-03-11 23:30:00	on three trunk 1m high	climbing	-1	-52.6771	4.04531	313813	447328	58.728	58.728
Dt16_08	16	2017-03-11 23:46:00	in tree hole 9m high	goes in the whole	-1	-52.6771	4.04531	313813	447328	0.0231625	58.7511
Dt16_08	16	2017-03-12 00:58:00	in tree hole 9m high	deposition	0	-52.6771	4.04531	313813	447328	0.0999154	58.851
Dt16_08	16	2017-03-12 02:18:00	on leaves	-	-1	-52.6771	4.04531	313813	447328	0.276898	59.1279
Dt16_08	16	2017-03-12 03:02:00	under palm leaves		-1	-52.6771	4.04534	313813	447331	2.76658	61.8945
Dt16_08	16	2017-03-12 09:40:00	under palm leaves		-1	-52.6771	4.04534	313813	447331	0.0983639	61.9929
Dt16_08	16	2017-03-12 21:28:00	under leaves	-	-1	-52.6776	4.0463	313765	447438	117.376	179.369
Dt17_19	17	2017-03-12 06:20:00	on leaves	escaping	-1	-52.6781	4.0457	313701	447372	0	0
Dt17_19	17	2017-03-12 06:58:00	on leaves	moving	-1	-52.6781	4.04578	313704	447380	9.19944	9.19944
Dt17_19	17	2017-03-12 09:56:00	under log	escaping	-1	-52.6781	4.04575	313708	447377	4.76713	13.9666
Dt17_19	17	2017-03-12 13:18:00	under branches		0	-52.6781	4.04561	313710	447362	15.6657	29.6323
Dt17_19	17	2017-03-12 17:50:00	on leaves	moving	-1	-52.6777	4.04551	313751	447351	42.4872	72.1195
Dt17_19	17	2017-03-12 20:20:00	on tree	climbing	-1	-52.6775	4.0457	313767	447371	25.5961	97.7156
Dt17_19	17	2017-03-12 22:30:00	in pool (treehole)	-	0	-52.6775	4.0457	313767	447371	0.00598415	97.7216
Dt17_19	17	2017-03-12 23:58:00	on leaves	moving	-1	-52.6776	4.04559	313762	447359	12.3457	110.067
Dt17_19	17	2017-03-13 01:44:00	under log	-	-1	-52.678	4.04554	313714	447354	47.9056	157.973
Dt17_36	18	2017-03-19 05:20:00	under rrot/next to clutch		-1	-52.6776	4.04613	313764	447419	0	0
Dt17_36	18	2017-03-19 08:20:00	under the white generator	-	-1	-52.6776	4.04618	313766	447424	5.94059	5.94059
Dt17_36	18	2017-03-19 10:30:00	under log	escape	-1	-52.6775	4.04618	313770	447424	0	0
Dt17_36	19	2017-03-22 17:40:00	tree	climbing?	-1	-52.6776	4.04618	313762	447424	8.05954	8.05954
Dt17_36	19	2017-03-22 21:20:00	high up in tree		0	-52.6776	4.04618	313762	447424	0.226335	8.28587
Dt17_36	19	2017-03-22 22:02:00	up in trees	in water	0	-52.6776	4.04618	313762	447424	0.0280173	8.31389
Dt17_36	19	2017-03-22 22:24:00	still up in trees		0	-52.6776	4.04618	313762	447424	0.0637992	8.37769
Dt17_36	19	2017-03-22 22:40:00	under relay station	notes	-1	-52.6776	4.04618	313766	447425	4.00041	12.3781
