# Supplementary material for: How far do tadpoles travel in the rainforest? Parent-assisted dispersal in poison frogs
Source: Evol Ecol. 2019 Jul 5;33(4):613–23. doi: 10.1007/s10682-019-09994-z (PMC6647546; doi:10.1007/s10682-019-09994-z)
Supplement: Supplementary file 5 — Supplementary material 5 (XLSX 20 kb) [file 10682_2019_9994_MOESM5_ESM.xlsx]

## Sheet: 10682_2019_9994_MOESM5_ESM_corr
frog_id	location	behavior	visual	time_stamp	x_UTM18S	y_UTM18S	dep site
At_01	ground	tp	1	141016 1700	506989	8.9366e+06
At_01	gd		1	141016 1845	506989	8.9366e+06
At_01	ground	tp	1	141017 0640	507005	8.93658e+06
At_01	ground	tadooles	1	141017 1145	506933	8.93657e+06
At_01	ground	tadpoles	1	141017 1245	506929	8.93657e+06
At_01	ground	tadpoles	1	141017 1400	506927	8.93657e+06	creek bed
At_01	ground	tadpoles	1	141017 1600	506905	8.9366e+06	creek bed
At_01	ground		1	141017 1700	506889	8.93661e+06
At_01	on leaves 30cm		1	141017 1800	506886	8.93661e+06
At_01	leaves 30cm		1	141018 0530	506886	8.93661e+06
At_01	ground	movement	1	141018 0635	506890	8.93661e+06
At_01	under leaves		1	141018 0730	506894	8.93661e+06
At_01	under leaves		1	141018 1545	506894	8.93661e+06
At_01	ground		1	141018 1710	506883	8.93661e+06
At_01	under leaves		1	141018 1800	506886	8.93661e+06
At_01	ground		1	141019 0800	506907	8.93659e+06
At_01	ground		0	141019 1000	506912	8.93657e+06
At_01	gd		0	141019 1125	506912	8.93657e+06
At_01	0		0	141019 1225	506922	8.93657e+06
At_01	ground		1	141019 1440	506929	8.93657e+06
At_01	ground		1	141019 1510	506929	8.93657e+06
At_01	leaf	sleeping	1	141019 1730	506930	8.93657e+06
At_01	leaf 20cm		1	141020 0530	506930	8.93657e+06
At_01	ground		0	141020 0645	506933	8.93657e+06
At_01	under leaves		1	141020 1240	506936	8.93657e+06
At_01	-		0	141020 1745	506936	8.93657e+06
At_01	-		0	141021 0955	506932	8.93657e+06
At_01	under leaves		1	141021 1650	506929	8.93657e+06
At_01	leaf 20cm		1	141021 1755	506931	8.93657e+06
At_01	ground		1	141022 0650	506932	8.93657e+06
At_01			0	141022 9999	506989	8.9366e+06
At_02	creek	tp deposition	1	141017 0625	506975	8.93656e+06	creek bed
At_02	ground		1	141017 0705	506975	8.93656e+06
At_02	ground		0	141017 0745	506975	8.93656e+06
At_02	under log		0	141017 0900	506976	8.93656e+06
At_02	ground	tadpoles	1	141017 1020	507067	8.93659e+06
At_02	gd		1	141017 1115	507072	8.9366e+06	creek bed
At_02	gd	getting eaten	1	141017 1220	507073	8.9366e+06
At_02			0	141017 9999	506975	8.93656e+06
At_03	ground		1	141017 0830	506984	8.93655e+06
At_03	ground		1	141017 1115	506984	8.93655e+06
At_03	gd	tadpoles	1	141017 1200	506985	8.93656e+06
At_03	creek	tp deposition	1	141017 1240	506986	8.93656e+06
At_03	creek	tp deposition	1	141017 1400	506989	8.93656e+06
At_03	gd		1	141017 1620	506985	8.93656e+06
At_03	gd		1	141017 1735	506989	8.93656e+06
At_03	gd		1	141018 0625	506989	8.93656e+06
At_03	-		0	141018 0835	506988	8.93656e+06
At_03	gd		1	141018 1735	506989	8.93656e+06
At_03	-		0	141019 0535	506988	8.93656e+06
At_03	gd		1	141019 1600	506988	8.93656e+06
At_03	-		0	141019 1740	506988	8.93656e+06
At_03	gd		1	141020 0650	506988	8.93656e+06
At_03	gd		1	141020 0755	506989	8.93656e+06
At_03	-		0	141020 1245	506988	8.93656e+06
At_03	-		0	141020 1740	506988	8.93656e+06
At_03	-		0	141021 0620	506988	8.93656e+06
At_03	-		0	141021 1145	506988	8.93656e+06
At_03	gd	hiding	1	141021 1305	506987	8.93656e+06
At_03	gd	hiding	1	141021 1735	506986	8.93656e+06
At_04_1			0	141020 9999	507181	8.93657e+06
At_04_1	ground	tadpoles	1	141021 1110	506985	8.93662e+06
At_04_1	ground	tadpoles	1	141021 1135	506979	8.93663e+06
At_04_1	ground	movement	1	141021 1245	506982	8.93662e+06
At_04_1	ground	tadpoles	1	141021 1345	506966	8.9366e+06
At_04_1	ground	tadpoles	1	141021 1550	506933	8.93659e+06
At_04_1	ground	tadpoles	0	141021 1650	506928	8.93657e+06	creek bed
At_04_1	ground	tadpoles	1	141021 1750	506929	8936569	creek bed
At_04_1	under leaves		1	141022 0640	506929	8.93657e+06
At_04_1	ground		1	141022 0850	506944	8.93657e+06
At_04_1	riverbed		1	141022 1130	506958	8.93656e+06
At_04_1	ground		1	141022 1130	506957	8.93657e+06
At_04_1	ground		1	141022 1245	506968	8.93657e+06
At_04_1	-		0	141022 1700	506975	8.93657e+06
At_04_1	nv		0	141023 0730	507006	8.93659e+06
At_04_1	ground under leaves		1	141023 1715	507027	8.93659e+06
At_04_1	on leaf		1	141023 1750	507032	8.93659e+06
At_04_1	-		0	141024 0745	507026	8.93659e+06
At_04_1	ground	hiding	1	141024 1230	507077	8.93658e+06
At_04_1	-		0	141024 1745	507082	8.93658e+06
At_04_1	-		0	141025 0820	507123	8.93657e+06
At_04_1			0	141025 9999	507181	8.93657e+06
At_04_2	puddle,trail	tadpole	1	141026 0950	507032	8.93691e+06	puddle on trail
At_04_2	-		0	141026 1130	507036	8.93691e+06	puddle on trail
At_04_2	-		0	141026 1340	507037	8.93691e+06	puddle on trail
At_04_2	-		0	141026 1620	507046	8.93691e+06
At_04_2	leaf 30cm	sleeping	1	141026 1805	507050	8.93691e+06
At_04_2			0	141027 0625	507053	8.9369e+06
At_04_2	ground	moving	1	141027 0815	507060	8.93686e+06
At_04_2	under leaves	hiding	1	141027 1100	507061	8.93685e+06
At_04_2			0	141027 1315	507062	8.93685e+06
At_04_2			0	141027 1545	507062	8.93685e+06
At_04_2	on leaf		1	141027 1745	507071	8.93685e+06
At_04_2			0	141028 0620	507075	8.93684e+06
At_04_2			0	141028 0800	507074	8.93683e+06
At_04_2			0	141028 1130	507074	8.93683e+06
At_04_2			0	141028 1220	507074	8.93683e+06
At_04_2			0	141028 1555	507074	8.93683e+06
At_04_2	ground		1	141028 1720	507078	8.93681e+06
At_04_2			0	141029 0635	507084	8.9368e+06
At_04_2	under leaves		1	141029 0735	507088	8.9368e+06
At_04_2			0	141029 1115	507104	8.93676e+06
At_04_2			0	141029 1300	507104	8.93676e+06
At_04_2			0	141029 1530	507107	8.93675e+06
At_04_2			0	141029 1740	507114	8.93675e+06
At_04_2			0	141030 0615	507114	8.93675e+06
At_04_2			0	141030 0750	507129	8.93674e+06
At_04_2			0	141030 1220	507129	8.93674e+06
At_04_2			0	141030 1640	507129	8.93674e+06
At_04_2	on leaf		1	141030 1745	507129	8.93674e+06
At_04_2			0	141031 0735	507137	8.93666e+06
At_04_2	in the middle of shit	moving	1	141031 1100	507176	8.93659e+06
At_04_2	branch, 1m	-	1	141031 1600	507184	8.93658e+06
At_05	ground	tadpoles	1	141021 1450	507054	8.93709e+06
At_05	ground	tadpoles	1	141021 1530	507056	8.93709e+06
At_05	gd	tadpoles	1	141021 1620	507052	8.93708e+06
At_05	-		0	141021 1830	507048	8.93707e+06
At_05	-		0	141022 0550	507026	8.93704e+06
At_05	ground	tp carrying	1	141022 0800	506938	8.93699e+06
At_05	ground	tadpole carrier	1	141022 0800	506942	8.93699e+06	swampy meadow creek end
At_05	ground	tp carrier	1	141022 1055	506942	8.93699e+06	swampy meadow creek end
At_05	-		0	141022 1340	506947	8.93699e+06	swampy meadow creek end
At_05	-		0	141022 1605	506931	8.93699e+06	swampy meadow creek end
At_05	on leaf	sleeping	1	141022 1815	506916	8.93699e+06
At_05	-		0	141023 0810	506916	8.93699e+06
At_05	-		0	141023 1630	506919	8.937e+06
At_05	-		0	141024 0615	506919	8.937e+06
At_05			0	141024 1030	506941	8.93699e+06
At_05	ground	hiding	1	141024 1510	506947	8.93699e+06
At_05	-		0	141025 0620	506945	8.93698e+06
At_05	-		0	141025 0910	506973	8.93698e+06
At_05	ground	moving	1	141025 1130	506972	8.93698e+06
At_05	-		0	141025 1400	506974	8.93698e+06
At_05			0	141026 0600	506974	8.93698e+06
At_05	-		0	141026 1805	507031	8.937e+06
At_05			0	141027 0835	507040	8.93701e+06
At_05	ground		1	141027 1045	507040	8.93701e+06
At_05			0	141027 1520	507040	8.93701e+06
At_05			0	141027 1735	507042	8.93701e+06
At_05	on leaf 30cm	sleeping	1	141027 1825	507042	8.93701e+06
At_05			0	141027 9999	507054	8.93709e+06
At_06	ground	tadpoles	1	141022 0830	507060	8.9371e+06
At_06	-		0	141022 1030	507049	8.9371e+06
At_06	ground under leaves		1	changing belt, release 1410, checked 1550 , 1715	507076	8.93708e+06
At_06	gd		1	141022 1715	507075	8.93708e+06
At_06	-		0	141023 0630	507076	8.93709e+06
At_06	-		0	141023 1230	507082	8.93709e+06
At_06	-		0	141023 1815	507085	8.93708e+06
At_06	-		0	141024 1010	507083	8.93709e+06
At_06	log 30cm		1	141024 1445	507082	8.93709e+06
At_07			0	141023 9999	507030	8.93655e+06
At_07	ground	tadpoles	1	141024 1640	506975	8.93657e+06
At_07	ground	tadpoles	1	141025 0720	506839	8.93662e+06
At_07	-		0	141025 0855	506798	8.93666e+06	swampy meadow creek end
At_07	meadow, grass	tadpoles	1	141025 1150	506804	8.93668e+06	swampy meadow creek end
At_07	-		0	141025 1730	506809	8.93666e+06	swampy meadow creek end
At_07	-		0	141026 0645	506820	8.93664e+06	swampy meadow creek end
At_07	ground under leaves		1	141026 1115	506888	8.93659e+06
At_07	ground		1	141026 1310	506922	8.93658e+06
At_07	ground		1	141026 1650	506940	8.93657e+06
At_07	ground		1	141026 1735	506944	8.93657e+06
At_07	ground		1	141027 0700	506970	8.93657e+06
At_07	ground	moving	1	141027 0745	507001	8.93657e+06
At_07	under leaves	hiding	1	141027 1005	507030	8.93655e+06
At_08			0	141030 9999	507391	8.93673e+06
At_08	ground	tadpoles	1	141031 1640	507074	8.9366e+06	creek bed
At_08	under leaves	hiding	1	141101 0650	507079	8.93659e+06
At_08			0	141101 0740	507079	8.93659e+06
At_08			0	141101 1130	507116	8.93662e+06
At_08	ground		1	141101 1635	507152	8.93663e+06
At_08			0	141101 1710	507155	8.93663e+06
At_08			0	141102 0640	507176	8.93663e+06
At_08	ground		1	141102 0700	507176	8.93663e+06
At_08			0	141102 1230	507207	8.93665e+06
At_08			0	141102 1630	507207	8.93665e+06
At_08			0	141103 0710	507260	8.93669e+06
At_08			0	141103 1210	507340	8.93671e+06
At_08	on leaf 90cm		1	141103 1535	507391	8.93673e+06
At_09			0	141030 9999	506972	8.9363e+06
At_09	ground	deposition	1	141112 1600	507002	8.93641e+06
At_09			0	141112 1725	507002	8.93641e+06
At_09	ground	tadpoles	1	141113 0700	507026	8.9364e+06
At_09	log	tadpoles	1	141113 0810	507042	8.9364e+06	standing creek pool/spring
At_09	ground	hiding	1	141113 1230	507060	8.93639e+06
At_09			0	141113 1620	507062	8.93639e+06
At_09	ground		1	141114 0645	507060	8.93639e+06
At_09	ground		1	141114 0840	507057	8.93639e+06
At_09	on leaf		1	141114 1700	506981	8.93632e+06
At_09	ground	moving	1	141115 0630	506972	8.9363e+06
